# Supplementary material for: Pulsed Ultrasound-Assisted Extraction as an Alternative Method to Conventional Maceration for the Extraction of the Polyphenolic Fraction of Ribes nigrum Buds: A New Category of Food Supplements Proposed by The FINNOVER Project
Source: Foods. 2019 Oct 10;8(10):466. doi: 10.3390/foods8100466 (PMC6835381; doi:10.3390/foods8100466)
Supplement: Supplementary file 1 [file foods-08-00466-s001.zip › SUPPLEMENTARY MATERIAL/Table S1.xlsx]

## Sheet: scores
	PC1	PC2	PC3	PC4	PC5
RN1	3.22252	-0.0594165	0.491666	-0.0138493	-0.0954428
RN2	2.25679	-0.811664	-0.362782	-0.169671	0.0587644
RN3	0.83425	0.440258	-0.047063	0.175077	-0.0172799
RN4	-0.53535	-0.331329	-0.25838	0.249045	-0.0689922
RN5	0.587361	0.495375	-0.0402671	0.0503288	0.13393
RN6	-1.16549	-0.0130562	-0.11221	0.0468403	-0.00191483
RN7	-0.327201	0.907102	-0.120692	-0.196742	-0.00234077
RN8	-2.63882	-0.166339	0.0164229	-0.14923	-0.137722
RN9	-2.23406	-0.46093	0.433306	0.00820173	0.130998
