# Supplementary material for: Pulsed Ultrasound-Assisted Extraction as an Alternative Method to Conventional Maceration for the Extraction of the Polyphenolic Fraction of Ribes nigrum Buds: A New Category of Food Supplements Proposed by The FINNOVER Project
Source: Foods. 2019 Oct 10;8(10):466. doi: 10.3390/foods8100466 (PMC6835381; doi:10.3390/foods8100466)
Supplement: Supplementary file 1 [file foods-08-00466-s001.zip › SUPPLEMENTARY MATERIAL/Table S2.xlsx]

## Sheet: loadings
	250	250.5	251	251.5	252	252.5	253	253.5	254	254.5	255	255.5	256	256.5	257	257.5	258	258.5	259	259.5	260	260.5	261	261.5	262	262.5	263	263.5	264	264.5	265	265.5	266	266.5	267	267.5	268	268.5	269	269.5	270	270.5	271	271.5	272	272.5	273	273.5	274
PC1	0.0044286	0.00444405	0.00445565	0.00446666	0.00448075	0.00448616	0.00449693	0.00450811	0.00451111	0.00451486	0.00452072	0.00451782	0.00452197	0.00452595	0.00452678	0.00452612	0.00452642	0.00452757	0.00452579	0.00452365	0.00452486	0.00452381	0.00452226	0.0045234	0.00452118	0.00452054	0.00451998	0.0045201	0.00451684	0.00451716	0.00451818	0.00451843	0.00451316	0.00451631	0.00451179	0.00451214	0.00451435	0.00451244	0.00450821	0.00450956	0.00451412	0.00450946	0.00451306	0.00451362	0.004511	0.00451525	0.00451674	0.00452117	0.00451822
PC2	0.00250126	0.00244859	0.0024023	0.00239529	0.00235386	0.00233085	0.00230962	0.00228092	0.00227925	0.00224584	0.00224165	0.00223656	0.00222945	0.00220791	0.0022011	0.0022217	0.002201	0.00218957	0.00218943	0.00217871	0.00218319	0.00216596	0.0021723	0.00217956	0.00216591	0.00216278	0.00217497	0.00217901	0.00218285	0.00217576	0.00217588	0.00217674	0.00219231	0.00219223	0.00220712	0.0022124	0.00221427	0.00220999	0.00221989	0.00221462	0.0022129	0.00223068	0.00223141	0.00221954	0.00222093	0.00221464	0.00221694	0.00220782	0.00218883
PC3	0.00885999	0.00894363	0.00889825	0.00890614	0.00890676	0.00891243	0.00888517	0.00890257	0.00888745	0.00890147	0.00887711	0.00888069	0.0088761	0.00888464	0.00888397	0.00886555	0.00884876	0.00885765	0.00886631	0.00883935	0.0088273	0.00882723	0.00883368	0.00881387	0.00880269	0.00881051	0.00878957	0.00878335	0.00875796	0.00877479	0.00874657	0.00874088	0.00874537	0.00869515	0.00869914	0.00866971	0.0086613	0.00864635	0.008639	0.00862543	0.00859205	0.00860755	0.00856257	0.00857964	0.00853425	0.00854553	0.00854254	0.00850618	0.00849718
PC4	0.00985818	0.00984461	0.00981413	0.00967543	0.00964026	0.00959134	0.00962233	0.00958088	0.00958435	0.0095698	0.00950781	0.00954092	0.00948439	0.0095197	0.00951051	0.00951336	0.00950756	0.00946871	0.0094938	0.00948899	0.00951212	0.00950129	0.00953827	0.0095128	0.00951545	0.00955734	0.00952317	0.00957937	0.00954166	0.00959678	0.00960235	0.0096436	0.00961459	0.00965405	0.00960988	0.00965224	0.00967105	0.00968741	0.00969569	0.00974142	0.0097481	0.00971921	0.00973977	0.0097133	0.00972609	0.00975492	0.00974519	0.00977528	0.00978764
PC5	0.00321146	0.00346206	0.00352613	0.00366553	0.00358775	0.00380661	0.00378653	0.00378827	0.00386652	0.0039742	0.00395667	0.00399355	0.00396448	0.00398334	0.00409711	0.00406554	0.00399383	0.00411705	0.00414061	0.00407617	0.00409648	0.00410629	0.00412455	0.00411413	0.00411295	0.00412742	0.00403858	0.00409294	0.0040664	0.00395889	0.0038875	0.00395509	0.00388585	0.00376972	0.00373848	0.0036399	0.00351665	0.00357308	0.00353851	0.00348223	0.00337344	0.00342086	0.00341487	0.00335822	0.00326971	0.00336233	0.00335106	0.00333414	0.00323487
[truncated: 1,353 more columns]
