# Supplementary material for: Pulsed Ultrasound-Assisted Extraction as an Alternative Method to Conventional Maceration for the Extraction of the Polyphenolic Fraction of Ribes nigrum Buds: A New Category of Food Supplements Proposed by The FINNOVER Project
Source: Foods. 2019 Oct 10;8(10):466. doi: 10.3390/foods8100466 (PMC6835381; doi:10.3390/foods8100466)
Supplement: Supplementary file 1 [file foods-08-00466-s001.zip › SUPPLEMENTARY MATERIAL/Table S3.xlsx]

## Sheet: Foglio1
Component	Eigenvalue
PC1	3.77814
PC2	0.284308
PC3	0.0823906
PC4	0.0234283
PC5	0.00896192
