# Supplementary material for: Pulsed Ultrasound-Assisted Extraction as an Alternative Method to Conventional Maceration for the Extraction of the Polyphenolic Fraction of Ribes nigrum Buds: A New Category of Food Supplements Proposed by The FINNOVER Project
Source: Foods. 2019 Oct 10;8(10):466. doi: 10.3390/foods8100466 (PMC6835381; doi:10.3390/foods8100466)
Supplement: Supplementary file 1 [file foods-08-00466-s001.zip › SUPPLEMENTARY MATERIAL/Table S4.xlsx]

## Sheet: Foglio1
Chromatographic conditions of the used methods.
Method	Class	Compound	Stationary phase	Mobile phase	Wavelenght	Calibration curve equation	R2	Calibration curve range
					(nm)			(mg L-1)
A	Cinnamic acids	caffeic acid			330	y = 59.046x + 200.6	0.996	111 - 500
		chlorogenic acid				y = 13.583x + 760.05	0.984
		coumaric acid				y = 8.9342x + 217.4	0.997
		ferulic acid				y = 3.3963x - 4.9524	1
	Flavonols	hyperoside	KINETEX – C18 column	A: 10 mM KH2PO4/H3PO4, pH=2.8		y = 7.1322x - 4.583	0.999
		isoquercitrin	(4.6 x 150 mm, 5 μm)	B: CH3CN		y = 8.3078x + 26.621	0.999
		quercetin				y = 3.4095x - 98.307	0.998
		quercitrin				y = 2.7413x + 5.6367	0.998
		rutin				y = 6.5808x + 30.831	0.999
B	Benzoic acids	ellagic acid			280	y = 29.954x + 184.52	0.998	62.5 - 250
		gallic acid	KINETEX – C18 column	A: H2O/CH3OH/HCOOH (5:95:0.1 v/v/v), pH=2.5		y = 44.996x + 261.86	0.999
	Catechins	catechin	(4.6 x 150 mm, 5 μm)	B: CH3OH/HCOOH (100:0.1 v/v)		y = 8.9197x + 66.952	1
		epicatechin				y = 12.88x - 43.816	0.999
Elution conditions:
Method A à gradient analysis (temperature: 25°C; flow: 1.5 mL min-1): 5%B to 21%B in 17 min + 21%B in 3 min (2 min conditioning time);
Method B à gradient analysis (temperature: 25°C; flow: 0.6 mL min-1): 3%B to 85%B in 22 min + 85%B in 1 min (2 min conditioning time).
